# Supplementary material for: Tofogliflozin Delays Portal Hypertension and Hepatic Fibrosis by Inhibiting Sinusoidal Capillarization in Cirrhotic Rats
Source: Cells. 2024 Mar 19;13(6):538. doi: 10.3390/cells13060538 (PMC10968969; doi:10.3390/cells13060538)
Supplement: Supplementary file 1 [file cells-13-00538-s001.zip]

Archive with 1 entries (1 files):
- cells-2870096-supplementary.pdf
